# Supplementary material for: TWIST1 drives endothelial-to-mesenchymal-transition to stabilize atherosclerotic plaques
Source: Nat Commun. 2026 Feb 18;17:2905. doi: 10.1038/s41467-026-69808-z (PMC13031644; doi:10.1038/s41467-026-69808-z)
Supplement: Supplementary file 4 — Source Data [file 41467_2026_69808_MOESM4_ESM.xlsx]

## Sheet: Fig 2
Fig 2b			Fig 2c			Fig 2d
% TdTom+			% NCAD+/TdTom+			% SM22A+/TdTom+
Control	Twist1ECKO		Control	Twist1ECKO		Control	Twist1ECKO
			71.9	4.08		22.37	1.34
			23.1	0		74.86	33.33
			67.9	3.51		67.36	58.29
			28.6	66.67		19.23	79.41
			51.4	61.36		48.39	40
			59.6	27.83		30	21.95
			35.3	26.92		59.32	27.27
			60	36.36		66.67	47.44
			86.5	34.78		33.75	0
			30.5	44.19		96.55	8.33
			75.5			43.55

## Sheet: Fig 3b
EndMT markers
	SCR	siTWIST1
TGFB1	119.917	89.4168
FBLN5	17.017	14.3846
TWIST1	1.17506	0.322072
DKK3	100.128	65.0053
LTBP1	84.581	54.7726
NCSTN	55.805	47.3071
ITGA3	26.8615	40.3536
SPOCK1	71.7517	42.5459
ITGB4	4.03042	8.64266
MRC2	42.5445	23.3253
HES1	38.9944	15.9023
CRKL	17.9255	14.4936
NUMB	16.9826	14.3097
RAF1	10.8109	9.26754
CD274	10.262	14.9776
SUZ12	9.17324	6.83922
HMGA2	3.27989	6.72252
IGSF8	6.62039	4.79525
KDM6B	4.88973	3.41406
ERBB2	5.18742	3.58107
KCNN4	0.0422302	0.217176
CEACAM19	2.03099	2.37141
JAK3	0.214466	0.781284
SCUBE2	0.192593	0.0730418
EC markers
	SCR	siTWIST1
VWF	533.584	536.183
CDH5	362.934	355.163
ICAM2	44.353	45.4994
ICAM1	12.751	37.8509
CD34	12.8963	13.621
KLF4	2.4259	3.05135
FLT4	7.14266	3.75364
PODXL	242.39	206.391
ENG	324.193	308.483
EGFL7	188.653	178.498
KDR	132.757	142.808
BSG	161.795	154.789
ESAM	166.998	149.226
FABP5	236.032	206.876
TEK	48.6223	50.8589
S1PR1	59.0665	69.4878
TNFRSF1A	41.0494	45.3051
STAB1	67.9639	66.2788
FLT1	32.1744	24.4472
ACE	27.7896	18.968
IL1R1	2.18361	3.15262
THSD7A	5.509	5.31307
SELE	0.581614	2.52272
CD300LG	0	0

## Sheet: Fig 3c
		TWIST1			NCAD			ACTA2			SNAI1
		SCR	siTWIST1		SCR	siTWIST1		SCR	siTWIST1		SCR	siTWIST1
		0.997047	0.755497		1.00758	0.88008		1.00237	0.460372		1.00023	0.818172
		2.50256	0.0617052		2.50432	0.652314		2.50139	0.827004		2.5003	0.581699
		1.52197	0.278917		1.52521	0.806148		2.69358	0.662637		1.51967	0.321111

## Sheet: Fig 3d
	SNAI1			ACTA2
	SCR	siTWIST1		SCR	siTWIST1
	1.18223	0.023495		1.01209	0.122767
	0.965146	0.022621		1.10427	0.0545455
	0.859709	0.034854		0.884664	0.0397629

## Sheet: Fig 3f
Velocity (um/hour)
SCR	siTWIST1
1.36123	0.766039
0.817044	0.502749
0.821729	0.581081
Wound closure
Time (h)	Control				siTWIST1
0	0	0	0		0	0	0
3	110.568	102.531	68.6462		81.9621	54.2445	42.712
6	201.959	174.548	161.467		140.125	110.459	71.7244
9	346.012	250.793	242.309		208.459	149.239	98.2557
12	445.381	267.329	268.862		250.641	164.495	112.45
15	471.732	267.329	274.656		291.165	187.637	113.079

## Sheet: Fig 3g
Proliferation (% ki67+ cells)
SCR	siTWIST1
1.46818	1.00831
0.231852	0.111418
1.29997	0.352335

## Sheet: Fig 4b
Velocity (um/hour)
SCR	siPELP1
0.697916	0.343647
1.04984	0.456312
0.915913	0.398617
1.33634	0.734828

## Sheet: Fig 4c
Wound closure
Time (H)	SCR				siPELP1
0	0	0	0	0	0	0	0	0
3	40.9018	91.6489	107.357	134.587	28.6209	39.074	0	70.1073
6	72.1482	122.431	151.308	235.619	35.4238	81.7804	38.1258	96.4106
9	129.443	166.577	202.332	320.612	60.6816	94.9855	67.3933	128.324
12	180.529	271.559	236.917	345.667	88.8905	118.033	103.11	190.076
15	260.643	317.973	242.19	373.135	136.654	129.931	128.657	265.343

## Sheet: Fig 4d
Proliferation (% ki67+ cells)
SCR	siPELP1
0.375064	0.018241
1.02248	0.258168
0.340645	0.0118891
2.26181	0.572893

## Sheet: Fig 4f
Full WB pelp1
SCR	siTWIST1
1.29508	1.04246
0.86248	0.544188
0.892117	0.505808
0.950326	0.856222

[truncated: 21 more sheets: Fig 4g, Fig 5a, Fig 5c, Fig 5d, Fig 5e, Fig 5f, Fig 7, Fig s12a, Fig s12b, Fig s13a, Fif s13b, Fig s13d, Fig s13e, Fig s14b, Fig s14c, Fig s15, fig s17 b, fig s19a, figs19 b, Fig S20 …]
